# Supplementary material for: Genetic basis of nitrogen use efficiency and yield stability across environments in winter rapeseed
Source: BMC Genet. 2016 Sep 15;17:131. doi: 10.1186/s12863-016-0432-z (PMC5024496; doi:10.1186/s12863-016-0432-z)
Supplement: Additional file 1: Table S1. — Accessions of the WOSR populations. (XLSX 13 kb) [file 12863_2016_432_MOESM1_ESM.xlsx]

## Sheet: AddFile1
Additional file 1: Accessions of the WOSR populations
Genetic basis of nitrogen use efficiency and yield stability across environments in winter rapeseed
Bouchet et al.
Accession	Panel	Type	Origin		Accession	Panel	Type	Origin
Alsace 1360	*	++	FRA		Akamar	*	00	GERM
Dublianski	*	++	RUS		Aligator	*	00	GERM
Fertödi elit	*	++	HUN		Amber	*	00	GERM
Forto		++	GERM		Astrid	*	00	FRA
Gaspard	*	++	FRA		Aviso	*	00	DK
Gross Luesewitzer	*	++	GERM		Bellini	*	00	DK
Gülzower Ölquell	*	++	GERM		Bolko	*	00	POL
Hokkai3-go		++	JAP		Boston	*	00	FRA
Janetzki		++	AUS		Bristol		00	FRA
Lembkes	*	++	GERM		Caddy	*	00	GERM
Local d'Ukraine		++	UKR		California		00	FRA
Major	*	++	FRA		Capricorn	*	00	UK
Matador	*	++	SWE		Ceres	*	00	GERM
Moldavia	*	++	RUS		Colvert		00	FRA
Nain de Hambourg	*	++	GERM / FRA		Contact	*	00	FRA
Oleski	*	++	RUS		Darmor	*	00	FRA
Orléans	*	++	FRA		Doublol	*	00	FRA
Polux	*	++	GERM		Envol		00	FRA
Quedlinburger Platzfester	*	++	GERM		Eurol		00	FRA
Rapol	*	++	GERM		Expert		00	FRA
Sarepta	*	++	FRA		Express	*	00	GERM
Skrezowicki		++	POL		Falcon		00	GERM
Viktor	*	++	SWE		Goeland	*	00	GERM
Warzanwski	*	++	POL		Hektor		00	SWE
Zeruca	*	+0	FRA		Jantar		00	FRA
Aztec	*	0+	UK		Jetton	*	00	FRA
Beryl	*	0+	POL		Kosto	*	00	FRA
Brink	*	0+	SWE		Licorne	*	00	GERM
Constable	*	0+	UK		Link		00	GERM
Doral	*	0+	GERM		Liones	*	00	FRA
Expor		0+	FRA		Liporta	*	00	GERM
Hercules		0+	SWE		Madrigal	*	00	FRA
Jet Neuf		0+	FRA		Mar	*	00	POL
Jupiter	*	0+	SWE		Milena	*	00	GERM
Kurander	*	0+	GERM		Mohican	*	00	UK
Lesira	*	0+	GERM		Montego	*	00	UK
Ligora	*	0+	GERM		Navajo	*	00	UK
Mikado	*	0+	UK		Oase	*	00	FRA
Primor	*	0+	FRA		Olymp	*	00	GERM
Rafal	*	0+	FRA		Pacific	*	00	FRA
Ridana		0+	GERM		Pollen	*	00	FRA
Valdor	*	0+	FRA		Potomac	*	00	FRA
					Salomont	*	00	FRA
					Tapidor		00	FRA
The accession type (++, +0, 0+ or 00) is indicated with:					Tenor	*	00	FRA
++, varieties rich in erucic acid (C22:1) and glucosinolates (GSL)					Tosca		00	SWE
+0, varieties rich in C22:1 and poor in GSL					Twister	*	00	NA
0+, varieties poor in C22:1 and rich in GSL					Verona		00	DK
00, varieties poor in C22:1 and in GSL					Vivol		00	FRA
					Zorro	*	00	GERM
The accession origin is indicated as following:
AUS, Austria; DK, Danemark; GERM, Germany; FRA, France; HUN, Hungary; JAP, Japan; POL, Poland; RUS, Russia; SWE, Sweden;
UK, United Kingdom; UKR, Ukraine; NA, not known.
The accessions marked with a star (*) are present in both WOSR populations, the other ones are only present in WOSR-92.
