# Supplementary material for: Genetic basis of nitrogen use efficiency and yield stability across environments in winter rapeseed
Source: BMC Genet. 2016 Sep 15;17:131. doi: 10.1186/s12863-016-0432-z (PMC5024496; doi:10.1186/s12863-016-0432-z)
Supplement: Additional file 2: Table S2. — Linkage disequilibrium decay within the WOSR populations. (XLSX 17 kb) [file 12863_2016_432_MOESM2_ESM.xlsx]

## Sheet: AddFile2
	Additional file 2: Linkage disequilibrium decay within the WOSR populations
	Genetic basis of nitrogen use efficiency and yield stability across environments in winter rapeseed
	Bouchet et al.
			LD decay computed with physical positions				LD decay computed with genetic positions
	WOSR-92	Total SNPs (1)	SNPs with a physical position (2)	Nb of individuals (3)	Average r² (4)	LD decay (in bp) (5)	SNPs with a genetic position (6)	Nb of individuals (3)	Average r² (4)	LD decay (in cM) (5)
	Whole genome	30850	25847	92	0.11	1517911	24014	92	0.14	0.87
	A sub-genome	15007	12714	92	0.07	333594	10928	92	0.07	0.87
	C sub-genome	15787	13110	91	0.14	3221649	13077	92	0.17	0.87
	A1	1140	892	89	0.06	157579	899	89	0.06	0.55
	A2	1217	1041	92	0.07	416146	957	92	0.09	2.40
	A3	2242	1969	92	0.04	148456	1739	92	0.04	0.56
	A4	1318	1147	91	0.07	328839	1056	90	0.08	0.70
	A5	1618	1420	92	0.07	445038	1111	91	0.08	0.98
	A6	1351	1222	91	0.06	166223	1135	91	0.07	0.95
	A7	1907	1683	92	0.06	273598	1574	92	0.06	0.72
	A8	1131	984	92	0.16	1896094	530	92	0.08	2.14
	A9	1118	938	90	0.06	658328	733	90	0.06	1.40
	A10	1602	1363	92	0.13	1067350	1158	92	0.17	0.90
	C1	2602	2223	91	0.23	6333122	2411	91	0.25	1.19
	C2	1176	968	88	0.06	626566	1015	91	0.07	1.74
	C3	2699	2350	91	0.06	809061	2156	91	0.05	1.56
	C4	3172	2629	92	0.21	5685048	2822	92	0.24	0.44
	C5	895	732	92	0.06	376223	746	92	0.09	0.30
	C6	1344	1115	89	0.07	692521	1168	89	0.08	1.62
	C7	1323	1133	91	0.04	235405	965	91	0.05	0.57
	C8	1432	1282	91	0.12	1578781	1239	91	0.14	0.61
	C9	818	657	91	0.07	645578	558	91	0.08	0.44
	Unknown	745	0	0	0	0	0	-	-	-
			LD decay computed with physical positions				LD decay computed with genetic positions
	WOSR-69	Total SNPs (1)	SNPs with a physical position (2)	Nb of individuals (3)	Average r² (4)	LD decay (in bp) (5)	SNPs with a genetic position (6)	Nb of individuals (3)	Average r² (4)	LD decay (in cM) (5)
	Whole genome	29783	24918	69	0.11	1614726	23387	69	0.13	0.85
	A sub-genome	14360	12155	69	0.07	466635	10600	69	0.08	0.92
	C sub-genome	15367	12763	69	0.14	3206155	12787	69	0.17	0.81
	A1	1091	846	69	0.06	159770	864	69	0.07	0.55
	A2	1167	994	69	0.08	500500	947	69	0.09	2.65
	A3	2131	1867	69	0.04	152230	1674	69	0.04	0.56
	A4	1258	1087	68	0.07	342700	1013	69	0.07	0.69
	A5	1526	1333	69	0.07	486855	1074	68	0.08	1.27
	A6	1320	1194	69	0.05	167926	1118	69	0.06	0.81
	A7	1841	1625	69	0.06	290951	1524	69	0.06	0.84
	A8	1118	975	69	0.17	2181025	523	69	0.09	2.31
	A9	1025	731	69	0.06	415282	695	69	0.07	1.69
	A10	1561	1327	69	0.15	1433897	1128	69	0.18	0.89
	C1	2570	2196	69	0.21	5414185	2399	69	0.22	0.92
	C2	1125	957	69	0.07	688231	978	69	0.08	2.12
	C3	2661	2313	69	0.06	839630	2127	68	0.06	1.54
	C4	3086	2560	69	0.21	5763688	2758	69	0.25	0.45
	C5	851	692	69	0.07	424628	707	69	0.09	0.45
	C6	1288	1047	69	0.08	814995	1121	69	0.08	1.88
	C7	1297	1111	68	0.05	264900	942	69	0.06	0.66
	C8	1363	1220	69	0.13	2000800	1202	69	0.15	0.76
	C9	809	546	68	0.07	654022	549	68	0.08	0.59
	Unknown	695	0	0	0	0	0	-	-	-
(1)	Total number of SNPs used after filtering with thresholds of 5% for the MAF and 10% for the missing values. The "Unknown" are SNPs with no current position on the genome.
(2)	Number of SNPs with a physical position on the B. napus sequence (resp. whole genome, sub-genomes or linkage groups) after filtering as in (1).
(3)	Number of individuals considered for the LD calculation after removing individuals with more than 10% of missing data.
(4)	Average correlation coefficient between alleles at each pair of loci.
(5)	LD decay in bp calculated with the formula E[r²] = 1/(1 + 4 × Ne × c) as described in Sved et al. [33].
(6)	Number of SNPs with a genetic position on the WOSR map (resp. whole genome, sub-genomes or linkage groups) after filtering as in (1).
