# Supplementary material for: Genetic basis of nitrogen use efficiency and yield stability across environments in winter rapeseed
Source: BMC Genet. 2016 Sep 15;17:131. doi: 10.1186/s12863-016-0432-z (PMC5024496; doi:10.1186/s12863-016-0432-z)
Supplement: Additional file 3: Table S3. — Trial designs and crop management strategies. (XLSX 14 kb) [file 12863_2016_432_MOESM3_ESM.xlsx]

## Sheet: AddFile3
Additional file 3: Trial designs and crop management strategies
Genetic basis of nitrogen use efficiency and yield stability across environments in winter rapeseed
Bouchet et al.
Population	Location	Year	Trial acronym	Nb of individuals	Experimental design	Sowing date	NNI - BBCH 19	N soil measurement	NNI - BBCH 30	First N fertilization: N1 (kg/ha) - N2 (kg/ha) (date)	Second N fertilization: N1 - N2 (date)	NNI - BBCH 50	Third N fertilization: N1 - N2 (date)	Harvest date	N soil measurement at harvest	∆N fertilization (in kg/ha)
WOSR-92	Le Rheu	2008-2009	LR09	92	split plot - 3 replicates	09/15/08	2008-09-12	01/29/09	01/30/09	N1: 0 - N2: 40 (02/12/09)	N1: 30 - N2: 60 (03/11/09)	03/26/09	none	2009-07-07	07/16/09	70
		2009-2010	LR10	92	split plot - 3 replicates	09/14/10	2009-08-12	01/25/10	2010-02-02	N1: 0 - N2: 40 (02/16/10)	N1: 30 - N2: 60 (03/19/10)	03/26/10	none	07/15/10 - 07/16/10	07/15/10	70
WOSR-69	Châteauroux	2013-2014	Ch14	69	split plot - 2 replicates	2013-03-09	12/18/14	NA	NA	N1: 0 - N2: 70 (02/17/14)	N1: 40 - N2: 70 (03/15/14)	03/26/14	none	2014-02-07	NA	100
	Dijon	2013-2014	Dij14	69	split plot - 2 replicates	2013-05-09	12/19/13	2003-02-14	2014-05-03	N1: 40 - N2: 60 (02/25/14)	N1: 40 - N2: 100 (04/09/14)	03/24/14	none	07/16/14	07/24/14	80
	Prémesques	2013-2014	Pre14	69	split plot - 2 replicates	2013-05-09	2013-02-12	2014-01-01	02/14/14	N1: 30 - N2: 50 (03/07/14)	N1: 30 - N2: 120 (03/31/14)	04/18/14	none	2014-01-08	2014-08-01	90
	Selommes	2013-2014	Sel14	69	split plot - 2 replicates	2013-04-09	NA	NA	NA	N1: 50 - N2: 50 (02/27/14)	N1: 0 - N2: 50 (03/07/14)	NA	N1: 30 - N2: 60 (03/15/14)	07/17/14	NA	80
	Verpillères	2013-2014	Ver14	69	split plot - 2 replicates	2013-04-09	10/23/13	NA	01/22/14	N1: 0 - N2:40 (02/27/14)	N1: 30 - N2: 50 (03/13/14)	04/15/14	none	07/18/14	NA	60
AM-DH	Le Rheu	2010-2011	LR11	112	split plot - 3 replicates	09/14/10 - 09/16/10	2010-06-12	01/25/11	2011-02-02	N1: 0 - N2: 40 (02/08/11)	N1: 40 - N2: 90 (03/10/11)	03/24/11	none	06/28/11 - 07/01/11	07/13/11	90
		2011-2012	LR12	112	split plot - 4 replicates	09/14/11	2011-05-12	2012-01-02	2011-02-02	N1: 0 - N2: 40 (02/21/12)	N1: 0 - N2: 40 (03/14/12)	03/28/12	none	07/16/12 - 07/17/12	07/23/11	80
		2012-2013	LR13	112	split plot - 4 replicates	2012-05-09	2012-06-12	2013-04-02	2011-07-02	N1: 0 - N2: 40 (02/25/13)	N1: 0 - N2: 40 (03/28/13)	2013-09-04	none	07/15/13 - 07/16/13	07/25/13	80
	Mondonville	2010-2011	Md11	112	alpha plan - 2 replicates - 3 blocks	2010-08-09	2010-07-12	01/26/11	2011-08-02	N1: 0 - N2: 40 (02/16/11)	N1: 30 - N2: 80 (03/10/11)	03/24/11	none	2011-09-06	06/15/11	90
	Dijon	2012-2013	Dij13	75	split plot - 3 replicates	2012-12-09	12/18/12	2013-12-02	2013-08-02	N1: 50 - N2: 60 (02/14/13)	N1: 70 - N2: 70 (03/14/13)	04/22/13	N1: 0 - N2: 50 (04/19/13)	08/05/13 - 08/10/13	NA	60
DK-DH	Le Rheu	2010-2011	LR11	75	split plot - 3 replicates	09/14/10 - 09/16/10	2010-06-12	01/25/11	2011-02-02	N1: 0 - N2: 40 (02/08/11)	N1: 0 - N2: 40 (03/10/11)	03/24/11	none	06/28/11 - 07/01/11	07/13/11	80
	Mondonville	2010-2011	Md11	75	alpha plan - 2 replicates - 2 blocks	2010-08-09	2010-07-12	01/26/11	2011-08-02	N1: 0 - N2: 40 (02/16/11)	N1: 30 - N2: 80 (03/10/11)	03/24/11	none	2011-09-06	06/15/11	90
NA: not available
All the dates are given as MM/DD/YY
