# Supplementary material for: Genetic basis of nitrogen use efficiency and yield stability across environments in winter rapeseed
Source: BMC Genet. 2016 Sep 15;17:131. doi: 10.1186/s12863-016-0432-z (PMC5024496; doi:10.1186/s12863-016-0432-z)
Supplement: Additional file 4: Table S4. — Results of the mixed linear models applied to each population × trial combination (models (3) and (4)). (XLSX 22 kb) [file 12863_2016_432_MOESM4_ESM.xlsx]

## Sheet: AddFile4
Additional file 4: Results of the mixed linear models applied to each
population × trial combination (models (3) and (4))
Genetic basis of nitrogen use efficiency and yield stability across environments in winter rapeseed
Bouchet et al.
WOSR-92 and WOSR-69		G		N			G × N		h² (a)	h² N1 (b)	h² N2 (b)		AM-DH and DK-DH			G		N			G × N		h² (a)	h² N1 (b)	h² N2 (b)
		Var	p-value	Est	SE	p-value	Var	p-value								Var	p-value	Est	SE	p-value	Var	p-value
DTF	LR09	15.41	***	1.30	8.77.10-2	**	0.14	**	0.98	0.99	0.98		DTF	AM-DH	LR11	13.12	***	1.34	1.76	**	0.19	***	0.98	0.98	0.98
	LR10	17.93	***	0.86	6.29	NS	1.30.10-2	NS	0.98	0.99	0.97				LR12	11.95	***	1.07	7.12.10-2	***	0.13	***	0.95	0.94	0.95
	Ch14	11.58	***	2.03	0.22	***	0.89	***	0.93	0.91	0.97				LR13	40.17	***	0.80	0.12	***	<10-16	NS	0.98	0.97	0.97
	Dij14	-	-	-	-	-	-	-	-	-	-				Md11	15.56	***	-7.94.10-2	0.14	NS	7.16.10-12	NS	0.97	0.94	0.94
	Pre14	4.11	***	2.54.10-2	2.08	NS	2.50.10-3	NS	0.88	0.81	0.76				Dij13	-	-	-	-	-	-	-	-	-	-
	Sel14	10.27	***	-0.21	4.17	NS	0.10	NS	0.92	0.84	0.89			DK-DH	LR11	12.98	***	0.89	1.66.102	NS	0.10	**	0.98	0.97	0.97
	Ver14	-	-	-	-	-	-	-	-	-	-				Md11	23.59	***	0.23	0.21	NS	6.78.10-15	NS	0.97	0.96	0.96
SY	LR09	66.49	***	2.02	1.94	NS	0.45	NS	0.95	0.91	0.91		SY	AM-DH	LR11	13.12	***	1.34	1.76	**	5.59.10-13	NS	0.80	0.72	0.64
	LR10	0.41	***	0.40	0.78	*	1.05.10-16	NS	0.93	0.86	0.87				LR12	13.17	***	-0.55	0.39	*	2.74.10-8	NS	0.91	0.89	0.83
	Ch14	54.60	***	8.68	0.55	***	4.88	**	0.92	0.87	0.94				LR13	7.12	***	4.25	0.41	***	0	NS	0.82	0.64	0.72
	Dij14	-	-	-	-	-	-	-	-	-	-				Md11	3.42	***	4.70	19.74	***	1.64	*	0.51	0.44	0.53
	Pre14	9.89	***	7.13	4.56	***	1.92	*	0.82	0.76	0.86				Dij13	22.26	***	6.80	72.93	NS	5.71.10-2	NS	0.91	0.86	0.84
	Sel14	56.71	***	4.54	1.68	***	2.96	***	0.96	0.96	0.97			DK-DH	LR11	17.17	***	6.81	27.91	**	6.52.10-10	NS	0.85	0.72	0.76
	Ver14	29.41	***	7.30	8.78	***	1.19	NS	0.91	0.78	0.92				Md11	5.45	***	2.38	6.15	***	2.84	**	0.64	0.72	0.63
SN	LR09	4.05.108	***	4.19.103	1.61.104	NS	4.11.106	NS	0.95	0.92	0.94		SN	AM-DH	LR11	5.29.107	***	1.77.104	2.15.103	**	5.26.105	NS	0.84	0.77	0.7
	LR10	2.79.108	***	9.09.103	1.56.104	*	<10-16	NS	0.93	0.86	0.87				LR12	6.90.107	***	60.1	9.19.102	NS	2.16.106	NS	0.89	0.87	0.85
	Ch14	2.60.108	***	2.04.104	1.22.103	***	2.40.107	**	0.92	0.88	0.94				LR13	5.09.107	***	8.88.103	9.08.102	***	1.49.104	NS	0.87	0.73	0.79
	Dij14	-	-	-	-	-	-	-	-	-	-				Md11	4.80.107	***	1.92.104	2.26.105	***	4.25.107	**	0.48	0.48	0.64
	Pre14	6.09.107	***	1.45.104	1.13.104	*	7.22.106	NS	0.86	0.82	0.86				Dij13	-	-	-	-	-	-	-	-	-	-
	Sel14	2.26.108	***	8.57.103	5.51.103	**	1.59.107	**	0.95	0.96	0.96			DK-DH	LR11	1.20.108	***	1.61.104	2.11.104	**	3.82.106	NS	0.86	0.75	0.76
	Ver14	1.50.108	***	1.66.104	1.42.104	***	6.59.106	NS	0.91	0.79	0.92				Md11	9.17.107	***	9.20.103	1.20.104	***	1.66.107	*	0.75	0.75	0.7
TSW	LR09	0.22	***	-2.33.10-3	6.29.10-2	NS	6.98.10-3	**	0.96	0.97	0.94		TSW	AM-DH	LR11	6.67.10-2	***	8.71.10-2	4.61.10-2	**	2.31.10-3	NS	0.95	0.94	0.95
	LR10	0.30	***	-1.43.10-2	4.67.10-2	NS	3.44.10-3	*	0.98	0.98	0.98				LR12	5.78.10-2	***	-8.18.10-2	2.55.10-2	***	8.12.10-3	***	0.87	0.82	0.86
	Ch14	0.13	***	-0.23	3.17.10-2	***	1.39.10-2	*	0.89	0.9	0.87				LR13	0.10	***	3.70.10-3	0.47	NS	1.67.10-3	**	NA	0.95	0.96
	Dij14	-	-	-	-	-	-	-	-	-	-				Md11	2.90.10-2	***	-7.47.10-2	1.77.10-2	***	1.16.10-3	NS	0.88	0.82	0.84
	Pre14	0.24	***	7.58.10-2	8.55.10-2	NS	1.04.10-2	NS	0.94	0.93	0.89				Dij13	-	-	-	-	-	-	-	-	-	-
	Sel14	0.11	***	0.14	0.32	NS	2.83.10-3	NS	0.87	0.67	0.84			DK-DH	LR11	6.87.10-2	***	3.54.10-2	0.26	NS	1.87.10-3	**	0.95	0.93	0.94
	Ver14	0.21	***	-0.11	0.33	NS	1.02.10-2	**	0.95	0.96	0.94				Md11	3.98.10-2	***	-5.0.10-2	0.22	***	1.06.10-3	NS	0.93	0.88	0.9
O	LR09	2.87	***	-1.55	0.80	**	0.14	**	0.93	0.92	0.9		O	AM-DH	LR11	0.78522	***	1.19	0.34	*	0	NS	0.89	0.73	0.87
	LR10	3.11	***	-0.57	1.34	NS	4.42.10-2	NS	0.96	0.94	0.94				LR12	1.07	***	-1.06	0.19	***	2.29.10-2	NS	0.93	0.93	0.9
	Ch14	2.71	***	-1.41	9.17.10-2	***	<10-16	NS	0.95	0.91	0.91				LR13	1.15	***	-0.75	8.01.10-2	***	1.54.10-2	NS	0.95	0.9	0.88
	Dij14	2.92	***	-1.04	1.23	***	<10-16	NS	0.92	0.97	0.74				Md11	0.59	***	-2.51	3.46	***	0.15	NS	0.6	0.49	0.64
	Pre14	2.62	***	-1.85	0.92	***	0.14	NS	0.93	0.92	0.92				Dij13	0.47	***	-1.36	3.19	*	2.02.10-2	NS	0.90	0.86	0.82
	Sel14	1.82	***	0.48	1.32	NS	3.80.10-2	NS	0.84	0.68	0.82			DK-DH	LR11	0.65	***	-0.83	1.78	NS	1.52.10-7	NS	0.89	0.78	0.82
	Ver14	2.78	***	-0.67	1.35	***	0.13	*	0.84	0.96	0.93				Md11	0.40	***	-2.32	5.20	***	0.13	NS	0.60	0.33	0.74
Pr	LR09	2.24	***	1.61	1.65	**	9.90.10-2	*	0.93	0.92	0.91		Pr	AM-DH	LR11	0.26	***	1.19	0.35	*	3.57.10-2	NS	0.76	0.55	0.68
	LR10	2.83	***	0.61	1.15	NS	2.20.10-2	NS	0.96	0.94	0.92				LR12	0.39	***	1.04	8.85.10-2	***	1.28.10-2	NS	0.89	0.87	0.85
	Ch14	1.59	***	0.87	7.90.10-2	***	1.07.10-2	NS	0.94	0.89	0.91				LR13	0.56	***	0.89	4.67.10-2	***	6.12.10-3	NS	0.92	0.84	0.79
	Dij14	1.65	***	2.00	0.61	***	0.29	**	0.80	0.95	0.92				Md11	0.18	***	2.48	2.31	***	0.17	*	0.33	0.19	0.5
	Pre14	2.10	***	1.45	0.71	***	7.48.10-2	NS	0.92	0.9	0.88				Dij13	0.28	***	1.59	1.50	**	6.71.10-2	***	0.79	0.72	0.77
	Sel14	0.82	***	-0.31	1.75	NS	3.17.10-15	NS	0.85	0.67	0.79			DK-DH	LR11	0.57	***	1.20	1.43	*	3.61.10-2	NS	0.86	0.7	0.79
	Ver14	1.50	***	0.68	0.55	***	9.11.10-2	NS	0.92	0.95	0.88				Md11	0.21	***	2.36	5.10	***	0.17	**	0.43	0.3	0.46
O/Pr	LR09	6.10.10-2	***	-0.27	0.24	**	4.24.10-3	***	0.92	0.91	0.92		O/Pr	AM-DH	LR11	1.64.10-2	***	-0.27	0.16	*	3.87.10-3	**	0.77	0.66	0.8
	LR10	0.10	***	-0.21	0.42	NS	9.90.10-5	NS	0.95	0.92	0.91				LR12	1.06.10-2	***	-0.15	0.19	**	4.18.10-4	NS	0.92	0.85	0.95
	Ch14	7.08.10-2	***	-0.21	1.62.10-2	***	5.33.10-4	NS	0.94	0.91	0.9				LR13	2.38.10-2	***	-0.16	7.49.10-3	***	2.41.10-4	NS	0.93	0.89	0.95
	Dij14	9.49.10-2	***	-0.44	-0.55	***	2.28.10-2	*	0.79	0.95	0.47				Md11	1.88.10-3	***	-0.34	0.98	***	4.54.10-3	**	0.35	0.21	0.47
	Pre14	5.51.10-2	***	-0.34	0.21	***	4.41.10-3	NS	0.90	0.91	0.88				Dij13	5.59.10-3	***	-0.23	1.96.10-2	**	4.52.10-4	NS	0.83	0.74	0.76
	Sel14	2.68.10-2	***	5.94.10-2	0.42	NS	<10-16	NS	0.84	0.64	0.79			DK-DH	LR11	3.11.10-2	***	-0.27	0.39	*	1.16.10-3	NS	0.81	0.7	0.8
	Ver14	0.11	***	-0.21	0.20	***	8.58.10-3	*	0.91	0.94	0.86				Md11	3.28.10-3	***	-0.31	0.53	***	1.31.10-3	NS	0.43	0.33	0.52
Significance of the genotype (G), nitrogen level (N) and their interactions (G × N) effect were assessed for each trial separately using mixed linear models.
The model Pijkl= µ+ Gi+ Nj+ Rk+ Gi×Nj + eijkl (3) was applied for trials with a split plot design.
The model Pijklm= µ+ Gi + Nj+ Rk + Rk(Bl ) + Gi×Nj + eijklm (4) was applied for trials with an alpha plan design.
(a) Heritabilities (h²) were calculated according to the model (5) for each population and trial, with all N conditions confounded.
(b) Heritabilities (h²) were calculated according to the model (7) for each population, trial, and N condition.
***, p-value < 0.001; **, 0.01 < p-value < 0.001; *, 0.05 < p-value; NS, non-significant; '-', not available.
Var: variance of the random effects; Est: estimation of the fixed effects; SE: Standard Error of the estimation of the fixed effects.
