# Supplementary material for: Genetic basis of nitrogen use efficiency and yield stability across environments in winter rapeseed
Source: BMC Genet. 2016 Sep 15;17:131. doi: 10.1186/s12863-016-0432-z (PMC5024496; doi:10.1186/s12863-016-0432-z)
Supplement: Additional file 5: Table S5. — Phenotypic and genetic correlations between the traits measured under N1 and N2 conditions for the different populations. (XLSX 15 kb) [file 12863_2016_432_MOESM5_ESM.xlsx]

## Sheet: AddFile5
Additional file 5: Phenotypic and genetic correlations between the traits measured under N1 and N2
conditions for the different populations
Genetic basis of nitrogen use efficiency and yield stability across environments in winter rapeseed
Bouchet et al.
WOSR-69	DTF_N1	DTF_N2	SY_N1	SY_N2	SN_N1	SN_N2	TSW_N1	TSW_N2	O_N1	O_N2	Pr_N1	Pr_N2	O.Pr_N1	O.Pr_N2
DTF_N1		0.98***	0.15NS	0.09NS	0.09NS	0.02NS	0.16NS	0.17NS	-0.04NS	-0.06NS	0.13NS	0.14NS	-0.13NS	-0.13NS
DTF_N2	1.08		0.19NS	0.12NS	0.11NS	0.04NS	0.18NS	0.19NS	-0.05NS	-0.08NS	0.14NS	0.14NS	-0.15NS	-0.14NS
SY_N1	0.17	0.22		0.94***	0.92***	0.88***	-0.18NS	-0.15NS	0.56***	0.58***	-0.5***	-0.56***	0.5***	0.57***
SY_N2	0.1	0.13	1.07		0.84***	0.9***	-0.11NS	-0.08NS	0.59***	0.64***	-0.54***	-0.62***	0.55***	0.64***
SN_N1	0.1	0.12	1.07	0.94		0.95***	-0.52***	-0.5***	0.59***	0.59***	-0.52***	-0.56***	0.52***	0.57***
SN_N2	0.02	0.04	1	1.01	1.07		-0.48***	-0.47***	0.64***	0.67***	-0.57***	-0.62***	0.58***	0.64***
TSW_N1	0.18	0.2	-0.21	-0.12	-0.59	-0.53		0.97***	-0.35***	-0.3**	0.36***	0.3**	-0.34***	-0.29**
TSW_N2	0.19	0.21	-0.17	-0.09	-0.56	-0.52	-1.07		-0.33**	-0.29**	0.33***	0.27**	-0.31**	-0.26**
O_N1	-0.04	-0.06	0.64	0.67	0.67	0.71	-0.39	-0.36		0.95***	-0.81***	-0.74***	0.9***	0.84***
O_N2	-0.07	-0.09	0.67	0.73	0.67	0.75	-0.34	-0.32	1.07		-0.77***	-0.79***	0.87***	0.9***
Pr_N1	0.15	0.16	-0.58	-0.62	-0.59	-0.64	0.4	0.37	-0.91	-0.88		0.94***	-0.97***	-0.93***
Pr_N2	0.16	0.16	-0.64	-0.7	-0.64	-0.69	0.34	0.3	-0.83	-0.89	1.06		-0.92***	-0.97***
O.Pr_N1	-0.15	-0.17	0.58	0.63	0.59	0.65	-0.38	-0.35	1.01	1.02	-1.1	-1.04		0.95***
O.Pr_N2	-0.15	-0.16	0.68	0.76	0.67	0.74	-0.34	-0.3	0.98	0.99	-1.09	-1.09	1.12
AM-DH	DTF_N1	DTF_N2	SY_N1	SY_N2	SN_N1	SN_N2	TSW_N1	TSW_N2	O_N1	O_N2	Pr_N1	Pr_N2	O.Pr_N1	O.Pr_N2
DTF_N1		0.99***	0.14NS	0.2*	0.06NS	0.17NS	0.01NS	-0.1NS	0.07NS	-0.03NS	0.06NS	0.14NS	0.01NS	-0.1NS
DTF_N2	1.02		0.14NS	0.19*	0.08NS	0.18NS	-0.01NS	-0.12NS	0.08NS	-0.03NS	0.05NS	0.15NS	0.01NS	-0.11NS
SY_N1	0.17	0.17		0.88***	0.79***	0.62***	0.15NS	0.15NS	0.10NS	0.05NS	-0.41***	-0.31***	0.3**	0.2*
SY_N2	0.24	0.23	1.24		0.64***	0.72***	0.17NS	0.17NS	0.11NS	0.05NS	-0.4***	-0.27**	0.29**	0.17NS
SN_N1	0.07	0.1	1.11	0.9		0.82***	-0.43***	-0.4***	0.31***	0.25**	-0.42***	-0.31***	0.42***	0.32***
SN_N2	0.2	0.21	0.85	0.99	1.09		-0.47***	-0.5***	0.34***	0.25**	-0.39***	-0.25**	0.41***	0.27**
TSW_N1	0.01	-0.01	0.19	0.22	-0.53	-0.58		0.94***	-0.23*	-0.19*	-0.01NS	-0.06NS	-0.12NS	-0.08NS
TSW_N2	-0.11	-0.13	0.19	0.21	-0.49	-0.61	1.06		-0.22*	-0.15NS	-0.02NS	-0.10NS	-0.10NS	-0.04NS
O_N1	0.08	0.09	0.13	0.15	0.41	0.44	-0.28	-0.26		0.94***	-0.57***	-0.49***	0.83***	0.76***
O_N2	-0.03	-0.03	0.07	0.07	0.32	0.32	-0.22	-0.17	1.18		-0.52***	-0.6***	0.78***	0.86***
Pr_N1	0.08	0.06	-0.61	-0.6	-0.61	-0.57	-0.01	-0.03	-0.81	-0.72		0.85***	-0.92***	-0.77***
Pr_N2	0.17	0.18	-0.43	-0.38	-0.42	-0.34	-0.08	-0.12	-0.65	-0.78	1.26		-0.8***	-0.91***
O.Pr_N1	0.01	0.01	0.42	0.41	0.57	0.56	-0.15	-0.12	1.11	1.02	-1.37	-1.11		0.88***
O.Pr_N2	-0.11	-0.12	0.27	0.23	0.41	0.35	-0.1	-0.05	0.96	1.06	-1.08	-1.2	1.16
DK-DH	DTF_N1	DTF_N2	SY_N1	SY_N2	SN_N1	SN_N2	TSW_N1	TSW_N2	O_N1	O_N2	Pr_N1	Pr_N2	O.Pr_N1	O.Pr_N2
DTF_N1		0.98***	-0.16NS	-0.15NS	-0.14NS	-0.12NS	-0.13NS	-0.17NS	0.11NS	0.31**	0.03NS	-0.23*	0.12NS	0.29**
DTF_N2	1.01		-0.12NS	-0.11NS	-0.10NS	-0.10NS	-0.12NS	-0.16NS	0.11NS	0.32**	0.05NS	-0.24*	0.11NS	0.3**
SY_N1	-0.19	-0.14		0.78***	0.93***	0.69***	-0.05NS	0.03NS	0.22*	0.13NS	0.01NS	0.02NS	0.01NS	0.01NS
SY_N2	-0.17	-0.13	1.05		0.74***	0.89***	-0.10NS	-0.02NS	0.24*	0.18NS	-0.02NS	-0.03NS	0.05NS	0.07NS
SN_N1	-0.16	-0.12	1.26	0.97		0.8***	-0.4***	-0.3**	0.18NS	0.10NS	-0.03NS	-0.02NS	0.04NS	0.03NS
SN_N2	-0.14	-0.12	0.96	1.2	1.08		-0.49***	-0.45***	0.19NS	0.13NS	-0.1NS	-0.12NS	0.11NS	0.12NS
TSW_N1	-0.14	-0.13	-0.06	-0.12	-0.48	-0.61		0.93***	-0.02NS	-0.05NS	0.15NS	0.21NS	-0.15NS	-0.17NS
TSW_N2	-0.18	-0.17	0.04	-0.02	-0.36	-0.55	1.02		-0.01NS	0.01NS	0.2NS	0.26*	-0.19NS	-0.20NS
O_N1	0.15	0.15	0.35	0.37	0.28	0.3	-0.03	-0.01		0.77***	-0.6***	-0.49***	0.74***	0.6***
O_N2	0.36	0.37	0.17	0.23	0.13	0.17	-0.06	0.01	1.18		-0.34**	-0.69***	0.55***	0.82***
Pr_N1	0.04	0.07	0.02	-0.03	-0.05	-0.17	0.22	0.29	-1.14	-0.54		0.7***	-0.94***	-0.63***
Pr_N2	-0.3	-0.31	-0.03	-0.04	-0.03	-0.18	0.28	0.34	-0.84	-0.99	1.26		-0.76***	-0.96***
O.Pr_N1	0.17	0.16	0.02	0.08	0.06	0.18	-0.22	-0.28	1.41	0.88	-1.88	-1.37		0.76***
O.Pr_N2	0.36	0.37	0.01	0.1	0.04	0.17	-0.22	-0.26	1	1.14	-1.1	-1.5	1.32
The phenotypic correlations are indicated in the greyish upper section and the genetic correlations in the lower section of the tables.
The values above |0.75| are indicated in boldface.
***, p-value < 0.001; **, 0.01 < p-value < 0.001; *, 0.05 < p-value; NS, non-significant.
