# Supplementary material for: Genetic basis of nitrogen use efficiency and yield stability across environments in winter rapeseed
Source: BMC Genet. 2016 Sep 15;17:131. doi: 10.1186/s12863-016-0432-z (PMC5024496; doi:10.1186/s12863-016-0432-z)
Supplement: Additional file 7: Table S6. — Results of the linkage analyses for the DH populations for each trial × N × trait combination. (XLSX 38 kb) [file 12863_2016_432_MOESM7_ESM.xlsx]

## Sheet: AddFile7
Additional file 7: Results of the linkage analyses for the DH populations for each trial × N × trait combination
Genetic basis of nitrogen use efficiency and yield stability across environments in winter rapeseed
Bouchet et al.
AM-DH population
Trial	N	LG	Trait	Marker (1)	Position (cM) (2)	Position (bp) (3)	LOD (4)	R² (5)	CI (cM) (6)	Pos min (bp) (7)	Pos max (bp) (7)	Flanking markers (8)	Favourable allele (9)	additivity (10)
LR11	N1	A1	DTF	Bn-A01-p821328	0.9	449990	9.91	0.14	6 (0-6)	397495	890265	Bn-A01-p777123 - BS006726	Aviso	1.37		(1)	Name of the SNP at the most significant position of the LA-QTL
		A2	DTF	Bn-A02-p10621504	31.6	7486332	9.62	0.14	4 (30-34)	6028121	12818018	scaffoldv4_277_91376 - Bn-A05-p9286929	Aviso	2.13		(2)	Genetic position of the most significant SNP on the AM-HD or DK_HD map (in cM)
			SY	Bn-A02-p26398002	74.4	24112871	3.57	0.09	8 (72-80)	23593381	24303165	BS012996 - Bn-A02-p26987864	Montego	0.37		(3)	Physical position of the most significant SNP within the B. napus sequence (in bp)
			Pr	BS012385	69	23633726	5.24	0.18	9 (65.4-74.4)	23306996	24112871	Bn-A02-p25218817 - Bn-A02-p26398002	Aviso	0.14		(4)	Log of likelihood of the LA-QTL
			O	BS012385	69	23633726	3.7	0.13	12.6 (60.9-73.5)	23062379	23800740	BS013236 - BS007236	Montego	0.26		(5)	Phenotypic variance explained by the LA-QTL
			O/Pr	BS012385	69	23633726	5.23	0.19	8.6 (65.4-74)	23306996	24112871	Bn-A02-p25218817 - Bn-A02-p26398002	Montego	0.04		(6)	Confidence interval of the LA-QTL on the AM-HD or DK-HD map
		A4	TSW	BS009060	0	834581	3.31	0.1	22.4 (0-22.4)	834628	12691045	BS009059 - Bn-A04-p11633439	Aviso	0.08		(7)	Boudaries of the LA-QTL within the B. napus sequence
		A5	SY	BS013074	16.3	101214	3.5	0.09	32 (0-32)	290169	3812515	Bn-A05-p271108 - Bn-A05-p3939102	Montego	0.36		(8)	Flanking markers of the LA-QTL
		A7	DTF	Bn-A07-p17802877	60.5	19645615	2.88	0.04	40.6 (24.4-65)	13045917	21200527	BS005817 - Bn-A07-p19409951	Montego	0.71		(9)	Favourable allele at the LA-QTL
		A10	DTF	Bn-A10-p8701134	14.7	10108404	4.58	0.06	21.7 (6.3-28)	1623999	12859067	BS011406 - Bn-A08-p4876592	Montego	0.86		(10)	Additivity value of the favourable allele
			SY	Bn-A08-p4876592	28.5	12859067	2.77	0.07	14 (22-36)	10108404	13956754	Bn-A10-p8701134 - Bn-A10-p13965313	Montego	0.31
			SN	Bn-A08-p4876592	28.5	12859067	3.68	0.15	14 (22-36)	10108404	13956754	Bn-A10-p8701134 - Bn-A10-p13965313	Montego	2218.7
		C2	DTF	BS009885	21.8	2837433	10.03	0.15	5 (19-24)	246359	2837433	Bn-C2-p2054626 - BS009885	Aviso	1.43
		C3	SY	BS010656	4.6	1157861	7.13	0.2	2.7 (3.7-6.4)	915602	1368128	BS008817 - Bn-C3-p1497316	Aviso	0.55
			TSW	BS006282	16.4	2781893	4.19	0.13	5.1 (14-19.1)	1875896	2902686	BS007136 - BS006759	Aviso	0.1
			Pr	Bn-C3-p579321	1	520340	4.39	0.15	2.8 (0-2.8)	454500	912580	Bn-C3-p508650 - Bn-C3-p1025529	Montego	0.13
			O/Pr	Bn-C3-p579321	1	520340	3.69	0.13	2.8 (0-2.8)	454500	912580	Bn-C3-p508650 - Bn-C3-p1025529	Aviso	0.03
		C5	TSW	Bn-C5-p41401139	66.3	38568003	4.4	0.13	16 (54-70)	28271541	39465887	Bn-C5-p30345283 - Bn-C5-p42383212	Montego	0.1
			O	Bn-C5-p7694236	39.3	669635	3.86	0.14	5.7 (38.3-44)	7094255	8734935	Bn-C5-p7651051 - BS008597	Aviso	0.26
		C6	DTF	BS011952	47.2	27839499	11.8	0.18	5.7 (46.3-52)	31399211	31697233	BS009984 - Bn-C6-p5164527	Montego	1.46
	N2	A1	DTF	BS009068	5.2	788277	10.75	0.16	7.2 (4.3-11.5)	730564	1396387	Bn-A01-p1133447 - Bn-A01-p1858279	Aviso	1.35
		A2	DTF	BS008865	30.7	6523556	11.7	0.18	2.7 (28.9-31.6)	5500992	7486332	BS009106 - Bn-A02-p10621504	Aviso	2.33
		A4	TSW	BS011797	20.6	12321007	3.09	0.09	26.9 (0-26.9)	834628	845031	BS009059 - BS006627	Aviso	0.08
			SN	Bn-A04-p1276308	2	1037897	4.76	0.15	5.3 (0-5.3)	834628	2082104	BS009059 - Bn-A04-p2367374	Montego	2111.01
		A5	SY	BS010265	21.7	2434101	2.45	0.08	40.7 (10-50.7)	1122508	18381573	BS009777 - Bn-A05-p20178007	Montego	0.56
		A7	DTF	BS013252	29.8	14921735	4.26	0.05	37 (28-65)	14428108	21200527	BS007051 - Bn-A07-p19409951	Montego	0.8
		A10	DTF	Bn-A08-p4876592	28.5	12859067	3.99	0.05	20 (16-36)	10257159	13956754	Bn-A10-p8845117 - Bn-A10-p13965313	Montego	0.73
			SN	Bn-A08-p4876592	28.5	12859067	3.67	0.12	10.3 (20-30.3)	10257159	12996843	Bn-A10-p8845117 - BS008781	Montego	1669.95
		C2	DTF	BS009885	21.8	2837433	8.55	0.12	8.2 (17.2-25.4)	321584	2837433	Bn-A02-p1370581 - BS009885	Aviso	1.15
		C3	SY	BS010656	4.6	1157861	5.79	0.2	5.4 (3.7-9.1)	915602	1665521	BS008817 - Bn-C3-p1804722	Aviso	0.9
			TSW	BS006282	16.4	2781893	4.65	0.14	5.1 (14-19.1)	442535	2902686	Bn-C4-p2352891 - BS006759	Aviso	0.11
		C5	SN	Bn-C5-p30345283	53.5	28271541	2.89	0.09	23.9 (48.1-72)	8735046	39465887	BS008596 - Bn-C5-p42383212	Aviso	1883.1
			TSW	Bn-C5-p41401139	66.3	38568003	5.13	0.16	16 (54-70)	28271541	39465887	Bn-C5-p30345283 - Bn-C5-p42383212	Montego	0.11
		C6	DTF	BS011952	47.2	27839499	13.28	0.21	4.6 (45.4-50)	26463988	30517641	Bn-C6-p10464352 - BS007939	Montego	1.49
Md11	N1	A1	DTF	BS009068	5.2	788277	11.2	0.21	7 (0-7)	397495	934556	Bn-A01-p777123 - BS009520	Aviso	1.76
			SY	Bn-A01-p2067006	13.3	1559219	4.41	0.18	18 (4-22)	730564	2350106	Bn-A01-p1133447 - Bn-A01-p2841043	Montego	0.56
			SN	Bn-A01-p2067006	13.3	1559219	7.12	0.27	9.6 (12.4-22)	1413310	2123597	Bn-A01-p1879401 - Bn-A01-p2667691	Montego	2828.02
		A2	DTF	Bn-A02-p10621504	31.6	7486332	6.61	0.11	5.1 (28.9-34)	5500992	12818018	BS009106 - Bn-A05-p9286929	Aviso	2.11
		A6	O	BS013023	66	20038949	3.37	0.14	9.9 (62.4-72.3)	19654400	20374206	BS012973 - Bn-A06-p21308348	Aviso	0.22
		A10	DTF	Bn-A10-p8845117	14.7	10257159	3.23	0.05	18 (10-28)	8920549	12901942	Bn-A10-p7278188 - Bn-A10-p12856990	Aviso	0.86
		C2	DTF	BS009236	20.4	34583	7.15	0.12	12.7 (19-31.7)	246359	3444581	Bn-C2-p2054626 - BS008587	Aviso	1.32
		C6	DTF	Bn-C6-p5164527	53.6	31697233	7.8	0.14	12 (46-58)	29378193	32712171	BS011604 - BS012786	Montego	1.38
	N2	A1	DTF	BS009068	5.2	788277	12.05	0.19	7.2 (4.3-11.5)	730564	1396387	Bn-A01-p1133447 - Bn-A01-p1858279	Aviso	1.63
			SY	BS009068	5.2	788277	5.39	0.2	4.6 (4.3-8.8)	730564	1069150	Bn-A01-p1133447 - BS006264	Montego	0.75
			SN	BS012339	7.9	987989	5.23	0.18	11.7 (4.3-16)	730564	1989565	Bn-A01-p1133447 - Bn-A01-p2501423	Montego	3487.47
		A2	DTF	BS008865	30.7	6523556	11.11	0.17	6 (28-34)	4840844	12818018	BS008863 - Bn-A05-p9286929	Aviso	2.52
		A5	SY	BS006984	44.4	8910408	2.28	0.08	34.4 (19-53.4)	2024212	18805651	BS012634 - BS012279	Montego	0.46
			SN	BS005988	26.2	2902127	4.25	0.14	29.8 (20-49.8)	2307907	2765328	BS006588 - BS008040	Montego	3110.4
			O	Bn-A05-p2604531	24.4	2715309	6.38	0.24	9.7 (16.3-26)	1719744	2902127	Bn-A05-p1554943 - BS005988	Aviso	0.32
		A7	DTF	BS012519	32.5	15254909	4.09	0.05	5.3 (28.9-35.2)	14642102	15610807	BS008847 - BS008861	Montego	0.85
			TSW	Bn-A07-p10635069	21.7	11816784	2.69	0.1	16 (12-28)	8948900	14428054	Bn-A07-p7055420 - BS007052	Aviso	0.05
		A10	DTF	Bn-A08-p4876592	28.5	12859067	5.6	0.08	18 (24-42)	12859067	14782265	Bn-A08-p4876592 - Bn-A10-p14834518	Montego	0.98
		C2	DTF	Bn-C2-p3893052	29.9	3433550	8.55	0.13	5 (19-34)	246359	4942184	Bn-C2-p2054626 - Bn-C2-p5280785	Aviso	1.3
		C5	TSW	Bn-C5-p39682207	64.5	37302914	3.15	0.11	52 (16-68)	1962494	39465887	Bn-C5-p2189781 - Bn-C5-p42383212	Montego	0.06
		C6	DTF	BS011952	47.2	27839499	9.39	0.14	6.5 (45.4-52)	26463988	31697233	Bn-C6-p10464352 - Bn-C6-p5164527	Montego	1.36
LR12	N1	A1	DTF	BS009068	5.2	788277	9.43	0.16	3.6 (4.3-7.9)	730564	987989	Bn-A01-p1133447 - BS012339	Aviso	1.26
			TSW	BS008958	36.9	4236062	4.18	0.14	6 (34-40)	3772976	5220319	BS008278 - Bn-A01-p5718049	Aviso	0.07
		A2	DTF	BS008865	30.7	6523556	8.67	0.15	4 (28-32)	4907841	7486332	Bn-A02-p7926823 - Bn-A02-p10621504	Aviso	1.94
		A4	TSW	BS009059	0	834628	2.77	0.09	5.3 (0-5.3)	834628	2082104	BS009059 - Bn-A04-p2367374	Aviso	0.06
		A5	SY	BS005820	30.7	3536588	7.93	0.26	20 (29.8-49.8)	3346445	17686827	BS009498 - BS011380	Montego	1.83
			SN	BS012742	46.2	14906078	6.72	0.22	20.9 (29.8-50.7)	3346445	18381573	BS009498 - Bn-A05-p20178007	Montego	3710.09
		A10	DTF	Bn-A10-p13142215	31.2	13181105	5.21	0.08	18 (22-40)	12859067	14004643	Bn-A08-p4876592 - BS013775	Montego	0.87
			TSW	Bn-A10-p7905059	12.8	9560576	3.47	0.11	20 (2-22)	1588417	12859067	Bn-A10-p2246688 - Bn-A08-p4876592	Aviso	0.07
		C1	Pr	BS006630	103.6	38104464	4.83	0.18	13.5 (92-105.5)	38279800	38279800	Bn-A01-p27877194 - Bn-A01-p27877194	Aviso	0.29
			O	BS010827	44.6	158834	5.21	0.18	22 (36-58)	5057055	11203690	BS009805 - BS011159	Montego	0.45
		C2	DTF	Bn-C2-p2054626	19	246359	7.42	0.12	10 (14-24)	524625	2837433	Bn-C2-p1750947 - BS009885	Aviso	1.07
		C3	Pr	BS009061	66.1	14338362	2.34	0.08	46 (56-102)	11475955	23397405	Bn-C3-p12370991 - BS007323	Aviso	0.2
			O	BS007323	102.2	23397405	3.79	0.13	17.7 (92.3-110)	21585656	32744952	Bn-C3-p23541634 - Bn-C3-p33971853	Montego	0.37
		C6	DTF	Bn-C6-p5164527	53.6	31697233	8.92	0.15	9.1 (46.3-55.4)	31399211	32128811	BS009984 - Bn-Scaffold00877-p42456	Montego	1.19
		C8	SY	BS009186	91.1	38249555	5.6	0.17	11.3 (82.7-94)	37343799	38102158	Bn-C8-p40878447 - BS009463	Montego	1.49
			SN	Bn-C8-p41169818	89.9	38302332	5.13	0.16	14 (80-94)	37343799	38102158	Bn-C8-p40878447 - BS009463	Montego	3212.52
	N2	A1	DTF	BS009068	5.2	788277	9.33	0.12	3.6 (4.3-7.9)	730564	987989	Bn-A01-p1133447 - BS012339	Aviso	1.25
			Pr	BS008958	36.9	4236062	4.59	0.13	18.9 (25.1-44)	2920839	5651312	Bn-A01-p3232184 - Bn-A01-p6168163	Aviso	0.23
		A2	DTF	BS008865	30.7	6523556	11.58	0.16	1.8 (29.8-31.6)	6213640	7486332	BS006702 - Bn-A02-p10621504	Aviso	2.29
		A5	SY	BS006984	44.4	8910408	10.15	0.28	16.2 (29.8-46)	3346445	14906078	BS009498 - BS012742	Montego	2.15
			SN	BS006984	44.4	8910408	6.87	0.24	18.2 (28.9-48)	3346445	17686827	BS009498 - BS011380	Montego	4524.34
		A6	DTF	BS013404	44.4	7356813	3.97	0.05	13.4 (40-53.4)	4960571	16576598	Bn-C4-p8623805 - Bn-A06-p15101156	Aviso	0.75
		A7	DTF	BS011617	50.6	16903622	2.43	0.03	19.4 (45.6-65)	16348441	21200527	Bn-A07-p14462032 - Bn-A07-p19409951	Montego	0.6
		A10	DTF	BS008781	30.3	3797374	6.6	0.08	8 (28-36)	12859067	13956754	Bn-A08-p4876592 - Bn-A10-p13965313	Montego	0.97
			TSW	Bn-A10-p8845117	14.7	10257159	3.54	0.14	16 (10-26)	9083697	12859067	BS009226 - Bn-A08-p4876592	Aviso	0.1
		C1	O	Bn-C1-p9857646	55.4	9405851	4.55	0.16	16 (42-58)	6385086	11203690	Bn-C1-p6720847 - BS011159	Montego	0.38
			Pr	BS006630	103.6	38104464	3.08	0.09	11.5 (93.5-105.5)	38104464	38104464	BS006630 - BS006630	Aviso	0.17
		C2	DTF	BS005720	15.4	479462	13.01	0.19	6 (14-20)	524625	2837433	Bn-C2-p1750947 - BS009885	Aviso	1.58
		C3	O	Bn-C3-p18066969	70.6	16477635	2.98	0.1	42.6 (55.1-97.7)	11448959	22220281	BS012323 - Bn-Scaffold01023-p33404	Montego	0.3
		C4	SY	BS009040	38	5912697	3.84	0.09	19.6 (34.4-54)	5168267	22850642	Bn-C4-p5908619 - BS013773	Aviso	1.27
			Pr	Bn-C4-p4504942	29	3794850	2.85	0.08	26 (20-46)	2320566	9884347	BS013380 - Bn-C4-p10994349	Montego	0.19
		C6	DTF	BS007939	49	30517641	9.78	0.13	6.6 (45.4-52)	26463988	31697233	Bn-C6-p10464352 - Bn-C6-p5164527	Montego	1.22
			Pr	Bn-C6-p13378979	42.7	24035122	3.43	0.1	5.4 (40-45.4)	24494457	26471734	Bn-C6-p13286373 - Bn-C6-p10456665	Montego	0.19
		C8	SY	Bn-C8-p41169818	89.9	38302332	3.7	0.09	14 (80-94)	37343799	38102158	Bn-C8-p40878447 - BS009463	Montego	1.2
			SN	Bn-C8-p41169818	89.9	38302332	3.03	0.1	12 (82-94)	37343799	38102158	Bn-C8-p40878447 - BS009463	Montego	2903.45
LR13	N1	A1	DTF	BS009068	5.2	788277	4.45	0.06	17.3 (0-17.3)	398409	2035020	Bn-A01-p778048 - Bn-A01-p2538180	Aviso	1.39
			TSW	Bn-A01-p2667691	22.4	110981	9.36	0.23	3.4 (20.6-24)	2076542	2883601	Bn-A01-p2574969 - BS008828	Aviso	0.15
			SN	Bn-A01-p2910752	23.3	117426	3.02	0.12	26.8 (5.2-32)	749040	3772976	Bn-A01-p1145674 - BS008278	Montego	1954.88
			Pr	Bn-A01-p2067006	13.3	1559219	3.68	0.13	24.8 (5.2-30)	749040	3772976	Bn-A01-p1145674 - BS008278	Aviso	0.21
		A2	DTF	BS009400	28.9	5259086	11.71	0.18	2.7 (28-30.7)	4840844	6523556	BS008863 - BS008865	Aviso	4.19
		A4	TSW	BS009059	0	834628	4.29	0.1	23.3 (0-23.3)	834628	12813307	BS009059 - BS013663	Aviso	0.09
		A5	SY	BS005820	30.7	3536588	5.42	0.18	4.9 (28.9-33.8)	3346445	3812515	BS009498 - Bn-A05-p3939102	Montego	0.52
		A6	DTF	Bn-A06-p9753017	48.9	9202495	3.92	0.05	13.2 (40.8-54)	5876458	17020076	BS009121 - Bn-A06-p15515345	Aviso	1.23
		A7	DTF	Bn-A07-p17802877	60.5	19645615	4.2	0.06	15.2 (48.8-64)	16814238	20923897	BS009153 - Bn-A07-p19118066	Montego	1.39
			O	BS008299	8.1	7518310	3.14	0.1	16 (2-18)	1145886	11593094	Bn-A07-p930068 - Bn-A07-p10409623	Aviso	0.25
		A9	O	Bn-A09-p6950255	44.4	5891565	3.72	0.12	12 (40-52)	5541362	8414710	Bn-A09-p7331063 - Bn-A09-p9325966	Montego	0.27
		A10	TSW	Bn-A10-p1273491	5.4	2299605	5.07	0.12	14 (0-14)	1167552	10257159	Bn-A10-p2762385 - Bn-A10-p8845117	Aviso	0.1
		C1	TSW	BS009988	89.9	-	6.16	0.14	6.8 (87.2-94)	36404085	38279800	BS013222 - Bn-A01-p27877194	Montego	0.11
		C2	DTF	Bn-C2-p2054626	19	246359	16.98	0.3	3.9 (16-19.9)	479462	2837433	BS005720 - BS009885	Aviso	3.28
			SY	BS013653	82.5	41362624	2.47	0.08	24 (76-100)	41347672	44431599	Bn-C2-p47031032 - BS009249	Aviso	0.56
		C3	TSW	Bn-C3-p62499480	155.8	58519290	3.48	0.08	27.1 (134.9-162)	49757440	59450580	Bn-C3-p54031554 - Bn-C3-p63645274	Aviso	0.08
			O	BS007323	102.2	23397405	5.34	0.17	15.5 (90.5-106)	21410472	24098597	Bn-C3-p23407972 - Bn-C3-p26313117	Montego	0.33
			O/Pr	Bn-C3-p24518936	99.5	22624368	3.03	0.12	23.6 (89.5-113.1)	21251944	33537200	Bn-A03-p15417676 - Bn-C3-p34869029	Montego	0.04
		C6	DTF	BS011952	47.2	27839499	11.19	0.17	2.7 (46.3-49)	27031984	30517641	BS011576 - BS007939	Montego	2.24
			Pr	Bn-C6-p13378979	42.7	24035122	4.39	0.15	13.2 (34-47.2)	21666653	27839499	Bn-C6-p15240739 - BS011952	Montego	0.23
		C8	SY	BS010950	65.2	33186571	7.5	0.26	8.6 (63.4-72)	32805517	34748229	Bn-C8-p35083548 - BS008945	Montego	0.71
	N2	A1	DTF	Bn-A01-p821328	0.9	449990	4.59	0.06	17.3 (0-17.3)	397495	2035020	Bn-A01-p777123 - Bn-A01-p2538180	Aviso	1.53
			TSW	Bn-A01-p2667691	22.4	110981	7.12	0.22	2.7 (20.6-23.3)	2076542	2401330	Bn-A01-p2574969 - Bn-A01-p2897071	Aviso	0.13
			SN	Bn-A01-p2667691	22.4	110981	3.59	0.15	17.6 (12.4-30)	1413310	3772976	Bn-A01-p1879401 - BS008278	Montego	2430.13
			Pr	BS006722	26	2991709	3.7	0.13	63.2 (8.8-72)	1070437	20793916	BS012381 - BS013247	Aviso	0.22
		A2	DTF	BS009400	28.9	5259086	12.52	0.2	2.7 (28-30.7)	4840844	6523556	BS008863 - BS008865	Aviso	4.75
		A4	TSW	BS006187	14.3	7322463	5.45	0.16	17 (0-17)	834628	11501926	BS009059 - BS007200	Aviso	0.12
		A6	DTF	Bn-A06-p9753017	48.9	9202495	4.07	0.05	13.5 (40.8-54.3)	5876458	17020076	BS009121 - Bn-A06-p15515345	Aviso	1.37
		A7	DTF	Bn-A07-p17802877	60.5	19645615	3.54	0.05	16.2 (48.8-65)	16814238	21200527	BS009153 - Bn-A07-p19409951	Montego	1.4
		A10	TSW	BS009226	11.8	9083697	6.26	0.19	7.7 (6.3-14)	1623999	10257159	BS011406 - Bn-A10-p8845117	Aviso	0.11
		C1	O	Bn-C1-p8921338	50.9	8219872	3.06	0.1	15.9 (40.1-56)	5094599	9405851	Bn-C1-p5252062 - Bn-C1-p9857646	Montego	0.25
			Pr	BS006152	103.6	-	2.99	0.11	9.5 (96-105.5)	38279800	38279800	Bn-A01-p27877194 - Bn-A01-p27877194	Aviso	0.19
		C2	DTF	Bn-C2-p2054626	19	246359	16.66	0.29	8.2 (17.2-25.4)	321584	2837433	Bn-A02-p1370581 - BS009885	Aviso	3.54
		C3	O	BS013526	98.6	22446376	4.1	0.13	10.8 (92.3-103.1)	21585656	24098597	Bn-C3-p23541634 - Bn-C3-p26313117	Montego	0.29
		C6	DTF	BS011952	47.2	27839499	10.66	0.16	2.7 (46.3-49)	27031984	30517641	BS011576 - BS007939	Montego	2.34
		C8	O	BS007157	1.8	7273524	4.03	0.13	3.7 (0-3.7)	4100992	16165376	Bn-C8-p3576743 - Bn-C8-p15389959	Montego	0.29
		C9	SY	BS009084	0	292671	3.39	0.14	13.7 (0-13.7)	292671	-	BS009084 - BS009443	Aviso	0.89
Dij13	N1	A5	SY	Bn-A05-p2024975	19	2153314	3.6	19.59	43.3 (12.7-56)	1485313	19168560	BS009893 - BS005909	Montego	1.9
		C1	O	Bn-C1-p6753304	42.8	6419565	3.21	17.68	26 (32-58)	3593406	11203690	Bn-C1-p3928785 - BS011159	Montego	0.288
		C7	Pr	Bn-C7-p35573267	47.5	32910475	3.54	19.29	8 (42-50)	32314761	33325505	BS008838 - Bn-C7-p36123359	Montego	0.192
			O/Pr	Bn-C7-p35542044	47.5	32869690	4.54	21.68	10.8 (42.1-52.9)	32314761	34003074	BS008838 - BS013290	Aviso	0.028
		C8	O/Pr	Bn-C8-p13665548	1.8	14856669	3.23	14.8	8.5 (0-8.5)	4100992	18065063	Bn-C8-p3576743 - Bn-C8-p17890231	Montego	0.022
	N2	A1	Pr	BS010224	69.5	35308322	3.85	20.84	6.4 (67.7-74.1)	19346205	21360698	BS008908 - BS008651	Aviso	0.23
		A2	SY	BS008765	37	17995611	2.92	7.16	36.8 (35.2-72)	12840922	21882475	Bn-A05-p9277011 - Bn-A02-p23685036	Aviso	1.69
		A5	SY	Bn-A05-p3939102	33.8	3812515	8.43	24.69	10.9 (27.1-38)	3067539	4800339	BS011557 - Bn-A05-p4940676	Aviso	2.31
		C3	SY	Bn-C3-p579321	2.7	520340	4.19	10.71	19.8 (2-21.8)	520340	3122904	Bn-C3-p579321 - Bn-C3-p3378056	Aviso	1.57
		C7	SY	Bn-C7-p35181585	36.6	31355876	3.32	8.24	14 (30-44)	25185762	30716486	Bn-C7-p27491370 - Bn-C7-p33344678	Aviso	1.35
		C8	SY	BS009463	94.2	38102158	7.2	20.27	4.9 (91.1-96)	38250587	38250587	BS009185 - BS009185	Montego	2.12
DK-DH population
Trial	N	LG	Trait	Marker (1)	Position (cM) (2)	Position (bp) (3)	LOD (4)	R² (5)	CI (cM) (6)	Pos min (bp) (7)	Pos max (bp) (7)	Flanking markers (8)	Favourable allele (9)	additivity (10)
LR11	N1	A1	DTF	BS009866	65.3	20833169	9.9	0.08	10 (62-72)	21236189	22745386	Bn-A01-p27147782 - BS006025	Tenor	1.03
		A2	DTF	Bn-A02-p9506103	43.7	6320247	11.72	0.1	5.5 (42-47.5)	5957809	8489983	Bn-A02-p9161498 - Bn-A02-p11786253	Express	1.14
		A5	DTF	Bn-A05-p1554943	14.3	1719744	10.19	0.08	3 (13-16)	1509944	1719744	Bn-A05-p1372057 - Bn-A05-p1554943	Tenor	1.17
		A6	DTF	Bn-A06-p781674	5.1	787768	4.22	0.03	16 (0-16)	266384	2400219	BS005645 - Bn-A06-p2390609	Tenor	0.61
		A7	DTF	Bn-A07-p10370541	24.3	1133412	4.74	0.03	24.9 (5.1-30)	1237691	13910685	Bn-A07-p1303705 - Bn-A07-p11764922	Express	0.3
		A8	O	Bn-A08-p537474	1.3	468983	3.91	0.15	26 (0-26)	727645	13511360	Bn-A08-p798867 - Bn-A08-p16052172	Tenor	0.29
		A10	DTF	BS007867	42.1	15132620	11.27	0.1	7.7 (28.3-36)	1965720	15132620	Bn-C9-p49406262 - BS007867	Express	1.08
			TSW	Bn-A10-p10726590	11.5	12090279	2.97	0.12	14.9 (5.1-20)	10747169	13203275	Bn-A10-p9318940 - Bn-A10-p13162021	Tenor	0.09
		C1	DTF	Bn-C1-p5550647	20.3	5433326	14.08	0.13	5.5 (16.5-22)	4324648	5769078	Bn-C1-p4613734 - Bn-Scaffold02163-p1951	Tenor	1.31
			O	Bn-C1-p6454004	28.3	6232075	5.85	0.24	8 (30-38)	6232075	8913729	Bn-C1-p6454004 - Bn-C1-p9525413	Tenor	0.34
		C2	DTF	Bn-C2-p27123538	29.3	20002249	9.22	0.07	2 (28-30)	20002249	33047760	Bn-C2-p27123538 - Bn-C2-p38345538	Express	1.14
			O	Bn-C2-p40356617	35.7	34914229	4	0.16	6 (32-38)	33047760	34912786	Bn-C2-p38345538 - Bn-C2-p40355210	Express	0.22
			TSW	Bn-C2-p17324647	19.1	13977345	6.91	0.32	17.8 (10.2-28)	7408206	20002249	Bn-C2-p9758520 - Bn-C2-p27123538	Tenor	0.14
		C6	DTF	Bn-C6-p8410422	63.7	28439867	22.05	0.27	2.6 (62.4-65)	28299574	29172137	Bn-C6-p8549167 - Bn-C6-p7628656	Tenor	1.91
		C8	DTF	Bn-Scaffold01592-p1917	0	6687954	1.9	0.01	24 (0-24)	6687954	20897375	Bn-Scaffold01592-p1917 - Bn-C8-p21613474	Tenor	0.46
	N2	A2	DTF	Bn-A02-p9506103	43.7	6320247	9.61	0.24	6.3 (41.2-47.5)	5852738	8489983	Bn-C2-p13767352 - Bn-A02-p11786253	Express	1.87
		A6	O	Bn-A06-p18777001	86.3	20111187	4.87	0.16	20.8 (66.8-87.6)	6038585	20536042	Bn-A06-p6647323 - Bn-A06-p21150459	Express	0.32
			O/Pr	Bn-A06-p18144127	82.4	19545188	4.36	0.14	7.6 (80-87.6)	18849869	20536042	Bn-A06-p17455962 - Bn-A06-p21150459	Express	0.06
			Pr	Bn-A06-p18144127	82.4	19545188	3.87	0.11	7.4 (78.6-86)	18768342	20111187	Bn-A06-p17375407 - Bn-A06-p18777001	Tenor	0.25
		A7	Pr	Bn-A07-p22575730	97.5	23988247	2.67	0.07	97.5 (0-97.5)	176634	23988247	Bn-A07-p275485 - Bn-A07-p22575730	Express	0.2
		A8	O	Bn-A08-p14799839	21.3	12362293	4.28	0.14	6 (16-32)	12362293	13925545	Bn-A08-p14799839 - Bn-A08-p16454339	Tenor	0.29
			O/Pr	Bn-A08-p14799839	21.3	12362293	4.05	0.13	11.7 (16-27.7)	12362293	13511360	Bn-A08-p14799839 - Bn-A08-p16052172	Tenor	0.06
			Pr	Bn-A08-p14799839	21.3	12362293	4.4	0.12	10 (16-26)	12362293	13511360	Bn-A08-p14799839 - Bn-A08-p16052172	Express	0.26
		A10	DTF	BS010793	50.4	2137761	4.74	0.1	11.2 (46-57.2)	15547512	16651655	BS010815 - Bn-A10-p16849280	Express	1.21
		C1	O	Bn-C1-p5550647	20.3	5433326	3.99	0.13	17.4 (18-35.4)	5008436	7866709	Bn-C1-p5176883 - Bn-C1-p8491995	Tenor	0.28
		C2	O	Bn-C2-p38345538	34.1	33047760	4.69	0.15	11.2 (30-41.2)	20002249	38200386	Bn-C2-p27123538 - Bn-C2-p44289353	Express	0.31
			O/Pr	Bn-C3-p24936161	39.5	36232623	6.39	0.22	5.9 (37-42.9)	34788977	39511111	Bn-C2-p40214240 - Bn-Scaffold00285-p518297	Express	0.08
			Pr	Bn-C3-p24936161	39.5	36232623	8.44	0.27	7.9 (34.1-42)	33047760	39511111	Bn-C2-p38345538 - Bn-Scaffold00285-p518297	Tenor	0.39
			TSW	BS009386	15.3	831346	5.16	0.27	20 (8-28)	5129230	20002249	Bn-C2-p5469228 - Bn-C2-p27123538	Tenor	0.15
		C6	DTF	Bn-C6-p8410422	63.7	28439867	13.09	0.36	2.6 (62.4-65)	28299574	29172137	Bn-C6-p8549167 - Bn-C6-p7628656	Tenor	2.44
		C9	DTF	Bn-C9-p8758977	26.9	6461934	3.84	0.08	10 (24-34)	6461934	8278306	Bn-C9-p8758977 - BS013618	Express	1.14
Md11	N1	A2	DTF	Bn-A02-p9506103	43.7	6320247	13.29	0.29	7.4 (38.6-46)	4882895	8472437	Bn-A02-p7896923 - Bn-A02-p11765114	Express	2.59
		A6	TSW	Bn-A06-p3177472	35.8	3052988	3.68	0.2	28 (12-40)	1398327	3476874	Bn-A06-p1358955 - Bn-A06-p3703307	Tenor	0.08
		A10	DTF	Bn-A10-p16703268	55.9	16493815	2.93	0.05	13.2 (44-57.2)	15547512	16651655	BS010815 - Bn-A10-p16849280	Express	1.01
		C6	DTF	Bn-C6-p8410422	64	28439867	17.38	0.45	1.3 (63.7-65)	28381646	29172137	Bn-C6-p8468434 - Bn-C6-p7628656	Tenor	3.19
	N2	A1	O	Bn-A01-p17483006	53.7	14931290	4.37	0.15	12.6 (50-62.6)	8227176	21236189	Bn-A01-p9614730 - Bn-A01-p27147782	Tenor	0.29
			O/Pr	Bn-A01-p23370802	58.8	19243787	3.03	0.17	12 (50-62)	8227176	21236189	Bn-A01-p9614730 - Bn-A01-p27147782	Tenor	0.02
		A2	DTF	Bn-A02-p8336294	39.9	5301124	13.36	0.3	8.9 (38.6-47.5)	4882895	8489983	Bn-A02-p7896923 - Bn-A02-p11786253	Express	2.55
		A3	O	Bn-A03-p14735831	65.5	13912908	2.97	0.09	10.4 (62.9-73.3)	12893644	16286197	Bn-A03-p13758392 - Bn-A03-p17139931	Tenor	0.23
		A5	TSW	Bn-A05-p19909249	69.5	18136658	3.2	0.14	36 (58-94)	7222352	20523863	Bn-A05-p7844876 - Bn-A05-p22454211	Express	0.08
			O	Bn-A05-p2929698	22	2986635	2.75	0.09	26 (12-38)	1243786	4800339	Bn-A05-p1107888 - Bn-A05-p4940676	Express	0.23
		A6	TSW	BS006214	6.7	1017714	4.38	0.2	39.7 (0-39.7)	2484492	3222796	Bn-A06-p2521668 - Bn-A06-p3405779	Tenor	0.1
			O	BS006214	6.7	1017714	3.76	0.12	12 (4-16)	787768	2400219	Bn-A06-p781674 - Bn-A06-p2390609	Tenor	0.27
		A10	DTF	BS010793	50.4	2137761	3.85	0.06	13.2 (44-57.2)	15547512	16651655	BS010815 - Bn-A10-p16849280	Express	1.24
		C2	Pr	Bn-C2-p45824809	44.6	40168863	2.86	0.16	16 (36-52)	34912786	40663124	Bn-C2-p40355210 - Bn-C2-p46217719	Tenor	0.13
		C6	DTF	Bn-C6-p8410422	64	28439867	16.66	0.42	1.3 (63.7-65)	28381646	29172137	Bn-C6-p8468434 - Bn-C6-p7628656	Tenor	3.05
